# Supplementary material for: PCR-Based Serotyping of Streptococcus pneumoniae from Culture-Negative Specimens: Novel Primers for Detection of Serotypes within Serogroup 18
Source: J Clin Microbiol. 2016 Jul 25;54(8):2178–81. doi: 10.1128/JCM.00419-16 (PMC4963509; doi:10.1128/JCM.00419-16)
Supplement: Supplemental material [file JCM.00419-16_zjm999095096sd3.xlsx]

## Sheet: Pneumococcal-DNA library 
Serial	Sample ID	Sample type	Sample Source	Culture Growth	S. pneumoniae Serotype	Serotyping method	Gel Figure
1	8213	S. pneumoniae Isolate	CSF	S. pneumoniae	18C	Quellung	S1a
2	13491	S. pneumoniae Isolate	CSF	S. pneumoniae	18C	Quellung	S1a
3	22933	S. pneumoniae Isolate	Blood	S. pneumoniae	18A	Quellung	S1a
4	31332	S. pneumoniae Isolate	CSF	S. pneumoniae	18C	Quellung	S1a
5	31532	S. pneumoniae Isolate	CSF	S. pneumoniae	18F	Quellung	S1a
6	32314	S. pneumoniae Isolate	CSF	S. pneumoniae	18F	Quellung	S1a
7	32712	S. pneumoniae Isolate	CSF	S. pneumoniae	18F	Quellung	S1a
8	33716	S. pneumoniae Isolate	Blood	S. pneumoniae	18C	Quellung	S1a
9	34024	S. pneumoniae Isolate	CSF	S. pneumoniae	18A	Quellung	S1a
10	35061	S. pneumoniae Isolate	Blood	S. pneumoniae	18A	Quellung	S1a
11	35351	S. pneumoniae Isolate	CSF	S. pneumoniae	18F	Quellung	S1a
12	35390	S. pneumoniae Isolate	CSF	S. pneumoniae	18A	Quellung	S1a
13	35928	S. pneumoniae Isolate	Blood	S. pneumoniae	18A	Quellung	S1a
14	41158	S. pneumoniae Isolate	Blood	S. pneumoniae	18C	Quellung	S1a
15	41216	S. pneumoniae Isolate	CSF	S. pneumoniae	18C	Quellung	S1a
16	42608	S. pneumoniae Isolate	CSF	S. pneumoniae	18F	Quellung	S1a
17	43679	S. pneumoniae Isolate	CSF	S. pneumoniae	18F	Quellung	S1a
18	62277	S. pneumoniae Isolate	CSF	S. pneumoniae	18A	Quellung	S1a
19	64880	S. pneumoniae Isolate	CSF	S. pneumoniae	18A	Quellung	S1a
20	65966	S. pneumoniae Isolate	CSF	S. pneumoniae	18C	Quellung	S1a
21	16227	S. pneumoniae Isolate	CSF	S. pneumoniae	18A	Quellung	S1a
22	22215	S. pneumoniae Isolate	CSF	S. pneumoniae	18C	Quellung	S1a
23	41702	S. pneumoniae Isolate	Blood	S. pneumoniae	18C	Quellung	S1a
24	42385	S. pneumoniae Isolate	Blood	S. pneumoniae	18C	Quellung	S1a
25	404704	S. pneumoniae Isolate	Blood	S. pneumoniae	18C	Quellung	S1a
26	58081	S. pneumoniae Isolate	Nasopharyngeal Swab	S. pneumoniae	18F	Quellung	S1a
27	5081	S. pneumoniae Isolate	Nasopharyngeal Swab	S. pneumoniae, S. aureus, M. catarrhalis	18C	Quellung	S1a
28	8081	S. pneumoniae Isolate	Nasopharyngeal Swab	S. pneumoniae, H. influenzae, S. aureus	18C	Quellung	S1a
29	106051	S. pneumoniae Isolate	Nasopharyngeal Swab	S. pneumoniae	18A	Quellung	S1a
30	98041	S. pneumoniae Isolate	Nasopharyngeal Swab	S. pneumoniae	18C	Quellung	S1a
31	65101	S. pneumoniae Isolate	Nasopharyngeal Swab	S. pneumoniae, M. catarrhalis	18C	Quellung	S1a
32	125B121	S. pneumoniae Isolate	Nasopharyngeal Swab	S. pneumoniae, S. aureus	18C	Quellung	S1a
33	21141	S. pneumoniae Isolate	Nasopharyngeal Swab	S. pneumoniae, H. influenzae, S. aureus	18C	Quellung	S1a
34	30141	S. pneumoniae Isolate	Nasopharyngeal Swab	S. pneumoniae, M. catarrhalis	18C	Quellung	S1a
35	81151	S. pneumoniae Isolate	Nasopharyngeal Swab	S. pneumoniae, H. influenzae, M. catarrhalis	18C	Quellung	S1a
36	63161	S. pneumoniae Isolate	Nasopharyngeal Swab	S. pneumoniae, H. influenzae, S. aureus	18A	Quellung	S1a
37	21650	S. pneumoniae Isolate	Blood	S. pneumoniae	1	Quellung	S1b
38	42072	S. pneumoniae Isolate	CSF	S. pneumoniae	2	Quellung	S1b
39	30817	S. pneumoniae Isolate	Blood	S. pneumoniae	3	Quellung	S1b
40	30812	S. pneumoniae Isolate	Blood	S. pneumoniae	4	Quellung	S1b
41	63236	S. pneumoniae Isolate	CSF	S. pneumoniae	5	Quellung	S1b
42	12049	S. pneumoniae Isolate	Blood	S. pneumoniae	6A	Quellung	S1b
43	9621	S. pneumoniae Isolate	CSF	S. pneumoniae	6B	Quellung	S1b
44	30588	S. pneumoniae Isolate	CSF	S. pneumoniae	6C	Quellung	S1b
45	17165	S. pneumoniae Isolate	Blood	S. pneumoniae	6D	Quellung	S1b
46	42244	S. pneumoniae Isolate	Blood	S. pneumoniae	7F	Quellung	S1b
47	80051	S. pneumoniae Isolate	Blood	S. pneumoniae	9N	Quellung	S1b
48	80010	S. pneumoniae Isolate	CSF	S. pneumoniae	9V	Quellung	S1b
49	30543	S. pneumoniae Isolate	CSF	S. pneumoniae	10A	Quellung	S1b
50	14011	S. pneumoniae Isolate	CSF	S. pneumoniae	10F	Quellung	S1b
51	15128	S. pneumoniae Isolate	Blood	S. pneumoniae	11A	Quellung	S1b
52	14942	S. pneumoniae Isolate	CSF	S. pneumoniae	11F	Quellung	S1b
53	32811	S. pneumoniae Isolate	CSF	S. pneumoniae	12A	Quellung	S1b
54	50567	S. pneumoniae Isolate	Blood	S. pneumoniae	12F	Quellung	S1b
55	15170	S. pneumoniae Isolate	CSF	S. pneumoniae	13	Quellung	S1b
56	72527	S. pneumoniae Isolate	Blood	S. pneumoniae	14	Quellung	S1b
57	12052	S. pneumoniae Isolate	Blood	S. pneumoniae	15A	Quellung	S1b
58	30225	S. pneumoniae Isolate	Blood	S. pneumoniae	15B	Quellung	S1b
59	14354	S. pneumoniae Isolate	Blood	S. pneumoniae	15F	Quellung	S1b
60	21621	S. pneumoniae Isolate	Blood	S. pneumoniae	16F	Quellung	S1b
61	13002	S. pneumoniae Isolate	Blood	S. pneumoniae	17F	Quellung	S1b
62	16227	S. pneumoniae Isolate	CSF	S. pneumoniae	18A	Quellung	S1b
63	8213	S. pneumoniae Isolate	CSF	S. pneumoniae	18C	Quellung	S1b
64	35351	S. pneumoniae Isolate	CSF	S. pneumoniae	18F	Quellung	S1b
65	31901	S. pneumoniae Isolate	Blood	S. pneumoniae	19A	Quellung	S1b
66	30232	S. pneumoniae Isolate	CSF	S. pneumoniae	19F	Quellung	S1b
67	46571	S. pneumoniae Isolate	Blood	S. pneumoniae	20	Quellung	S1b
68	66885	S. pneumoniae Isolate	CSF	S. pneumoniae	21	Quellung	S1b
69	17036	S. pneumoniae Isolate	Blood	S. pneumoniae	22F	Quellung	S1b
70	50491	S. pneumoniae Isolate	Blood	S. pneumoniae	23A	Quellung	S1b
71	70356	S. pneumoniae Isolate	Blood	S. pneumoniae	23F	Quellung	S1b
72	41949	S. pneumoniae Isolate	Blood	S. pneumoniae	24F	Quellung	S1b
73	SSF-564	S. pneumoniae Isolate	Blood	S. pneumoniae	25A	Quellung	S1b
74	40419	S. pneumoniae Isolate	Blood	S. pneumoniae	25F	Quellung	S1b
75	36138	S. pneumoniae Isolate	CSF	S. pneumoniae	28A	Quellung	S1b
76	9716	S. pneumoniae Isolate	Blood	S. pneumoniae	29	Quellung	S1b
77	13086	S. pneumoniae Isolate	Blood	S. pneumoniae	29/35B	Quellung	S1b
78	45352	S. pneumoniae Isolate	Blood	S. pneumoniae	31	Quellung	S1b
79	50071	S. pneumoniae Isolate	Blood	S. pneumoniae	33C	Quellung	S1b
80	15429	S. pneumoniae Isolate	Blood	S. pneumoniae	33F	Quellung	S1b
81	10120	S. pneumoniae Isolate	CSF	S. pneumoniae	34	Quellung	S1b
82	30561	S. pneumoniae Isolate	CSF	S. pneumoniae	35B	Quellung	S1b
83	50138	S. pneumoniae Isolate	Blood	S. pneumoniae	35F	Quellung	S1b
84	1100005114	S. pneumoniae Isolate	Blood	S. pneumoniae	38	Quellung	S1b
85	72486	S. pneumoniae Isolate	Blood	S. pneumoniae	45	Quellung	S1b
86	1240401	S. pneumoniae Isolate	Nasopharyngeal Swab	S. pneumoniae, Staphylococcus spp	1	Quellung	S1c
87	831401	S. pneumoniae Isolate	Nasopharyngeal Swab	S. pneumoniae, H. influenzae	3	Quellung	S1c
88	1111201	S. pneumoniae Isolate	Nasopharyngeal Swab	S. pneumoniae, H. influenzae, M. catarrhalis	4	Quellung	S1c
89	041401	S. pneumoniae Isolate	Nasopharyngeal Swab	S. pneumoniae, H. influenzae, M. catarrhalis	5	Quellung	S1c
90	661401	S. pneumoniae Isolate	Nasopharyngeal Swab	S. pneumoniae, H. influenzae, M. catarrhalis	6A	Quellung	S1c
91	771401	S. pneumoniae Isolate	Nasopharyngeal Swab	S. pneumoniae, H. influenzae, M. catarrhalis	6B	Quellung	S1c
92	451501	S. pneumoniae Isolate	Nasopharyngeal Swab	S. pneumoniae, H. influenzae	6C	Quellung	S1c
93	1111401	S. pneumoniae Isolate	Nasopharyngeal Swab	S. pneumoniae, H. influenzae, M. catarrhalis	6D	Quellung	S1c
94	1041301	S. pneumoniae Isolate	Nasopharyngeal Swab	S. pneumoniae, H. influenzae	7B	Quellung	S1c
95	661101	S. pneumoniae Isolate	Nasopharyngeal Swab	S. pneumoniae, M. catarrhalis	7F	Quellung	S1c
96	300601	S. pneumoniae Isolate	Nasopharyngeal Swab	S. pneumoniae, S. aureus	8	Quellung	S1c
97	561201	S. pneumoniae Isolate	Nasopharyngeal Swab	S. pneumoniae, H. influenzae, M. catarrhalis	9A	Quellung	S1c
98	690801	S. pneumoniae Isolate	Nasopharyngeal Swab	S. pneumoniae	9L	Quellung	S1c
99	700901	S. pneumoniae Isolate	Nasopharyngeal Swab	S. pneumoniae, S. aureus, M. catarrhalis	9N	Quellung	S1c
100	421501	S. pneumoniae Isolate	Nasopharyngeal Swab	S. pneumoniae, H. influenzae, M. catarrhalis	9V	Quellung	S1c
101	1181401	S. pneumoniae Isolate	Nasopharyngeal Swab	S. pneumoniae, S. aureus	10A	Quellung	S1c
102	1171401	S. pneumoniae Isolate	Nasopharyngeal Swab	S. pneumoniae, M. catarrhalis	10B	Quellung	S1c
103	191401	S. pneumoniae Isolate	Nasopharyngeal Swab	S. pneumoniae, H. influenzae, S. aureus	10F	Quellung	S1c
104	971301	S. pneumoniae Isolate	Nasopharyngeal Swab	S. pneumoniae, H. influenzae, S. aureus	11A	Quellung	S1c
105	1061401	S. pneumoniae Isolate	Nasopharyngeal Swab	S. pneumoniae, M. catarrhalis	11C	Quellung	S1c
106	961401	S. pneumoniae Isolate	Nasopharyngeal Swab	S. pneumoniae, H. influenzae, M. catarrhalis	13	Quellung	S1c
107	341501	S. pneumoniae Isolate	Nasopharyngeal Swab	S. pneumoniae, M. catarrhali, Streptococcus spp	14	Quellung	S1c
108	821401	S. pneumoniae Isolate	Nasopharyngeal Swab	S. pneumoniae, H. influenzae, M. catarrhalis	15A	Quellung	S1c
109	861401	S. pneumoniae Isolate	Nasopharyngeal Swab	S. pneumoniae, H. influenzae, M. catarrhalis	15B	Quellung	S1c
110	551501	S. pneumoniae Isolate	Nasopharyngeal Swab	S. pneumoniae, H. influenzae, S. aureus, M. catarrhalis	15C	Quellung	S1c
111	970401	S. pneumoniae Isolate	Nasopharyngeal Swab	S. pneumoniae, H. influenzae, S. aureus	15F	Quellung	S1c
112	410801	S. pneumoniae Isolate	Nasopharyngeal Swab	S. pneumoniae	16B	Quellung	S1c
113	1051201	S. pneumoniae Isolate	Nasopharyngeal Swab	S. pneumoniae, S. aureus	16F	Quellung	S1c
114	341201	S. pneumoniae Isolate	Nasopharyngeal Swab	S. pneumoniae, H. influenzae, M. catarrhalis	17F	Quellung	S1c
115	631601	S. pneumoniae Isolate	Nasopharyngeal Swab	S. pneumoniae, H. influenzae, S. aureus	18A	Quellung	S1c
116	211501	S. pneumoniae Isolate	Nasopharyngeal Swab	S. pneumoniae, H. influenzae, S. aureus	18C	Quellung	S1c
117	580801	S. pneumoniae Isolate	Nasopharyngeal Swab	S. pneumoniae	18F	Quellung	S1c
118	1031401	S. pneumoniae Isolate	Nasopharyngeal Swab	S. pneumoniae, H. influenzae	19A	Quellung	S1c
119	191401	S. pneumoniae Isolate	Nasopharyngeal Swab	S. pneumoniae, H. influenzae, S. aureus	19B	Quellung	S1c
120	1001401	S. pneumoniae Isolate	Nasopharyngeal Swab	S. pneumoniae, H. influenzae	19F	Quellung	S1c
121	580601	S. pneumoniae Isolate	Nasopharyngeal Swab	S. pneumoniae, Staphylococcus spp, M. catarrhalis	20	Quellung	S1c
122	701301	S. pneumoniae Isolate	Nasopharyngeal Swab	S. pneumoniae, M. catarrhalis	21	Quellung	S1c
123	1100401	S. pneumoniae Isolate	Nasopharyngeal Swab	S. pneumoniae	22F	Quellung	S1c
124	321401	S. pneumoniae Isolate	Nasopharyngeal Swab	S. pneumoniae	23A	Quellung	S1c
125	950901	S. pneumoniae Isolate	Nasopharyngeal Swab	S. pneumoniae, H. influenzae, M. catarrhalis	23B	Quellung	S1c
126	631401	S. pneumoniae Isolate	Nasopharyngeal Swab	S. pneumoniae	23F	Quellung	S1c
127	871401	S. pneumoniae Isolate	Nasopharyngeal Swab	S. pneumoniae, H. influenzae, S. aureus, M. catarrhalis	24F	Quellung	S1c
128	810401	S. pneumoniae Isolate	Nasopharyngeal Swab	S. pneumoniae	25F	Quellung	S1c
129	170401	S. pneumoniae Isolate	Nasopharyngeal Swab	S. pneumoniae, S. aureus	28A	Quellung	S1c
130	190401	S. pneumoniae Isolate	Nasopharyngeal Swab	S. pneumoniae, S. aureus	35F	Quellung	S1c
131	461201	S. pneumoniae Isolate	Nasopharyngeal Swab	S. pneumoniae, S. aureus, M. catarrhalis	18C	Quellung	S1c
132	960801	S. pneumoniae Isolate	Nasopharyngeal Swab	S. pneumoniae, H. influenzae, M. catarrhalis	31	Quellung	S1c
133	960601	S. pneumoniae Isolate	Nasopharyngeal Swab	S. pneumoniae, S. aureus, M. catarrhalis	32F	Quellung	S1c
134	361501	S. pneumoniae Isolate	Nasopharyngeal Swab	S. pneumoniae, Streptococcus spp	33B	Quellung	S1c
135	651401	S. pneumoniae Isolate	Nasopharyngeal Swab	S. pneumoniae, H. influenzae	33D	Quellung	S1c
136	1080701	S. pneumoniae Isolate	Nasopharyngeal Swab	S. pneumoniae, H. influenzae, S. aureus, Staph sp	33F	Quellung	S1c
137	161501	S. pneumoniae Isolate	Nasopharyngeal Swab	S. pneumoniae, H. influenzae	34	Quellung	S1c
138	681201	S. pneumoniae Isolate	Nasopharyngeal Swab	S. pneumoniae, S. aureus	35A	Quellung	S1c
139	131501	S. pneumoniae Isolate	Nasopharyngeal Swab	S. pneumoniae, H. influenzae, M. catarrhalis	35B	Quellung	S1c
140	711501	S. pneumoniae Isolate	Nasopharyngeal Swab	S. pneumoniae, H. influenzae	35C	Quellung	S1c
141	1240901	S. pneumoniae Isolate	Nasopharyngeal Swab	S. pneumoniae, H. influenzae, S. aureus	35F	Quellung	S1c
142	100501	S. pneumoniae Isolate	Nasopharyngeal Swab	S. pneumoniae	37	Quellung	S1c
143	771201	S. pneumoniae Isolate	Nasopharyngeal Swab	S. pneumoniae	38	Quellung	S1c
144	971401	S. pneumoniae Isolate	Nasopharyngeal Swab	S. pneumoniae	39	Quellung	S1c
145	1230401	S. pneumoniae Isolate	Nasopharyngeal Swab	S. pneumoniae	42	Quellung	S1c
146	100701	S. pneumoniae Isolate	Nasopharyngeal Swab	S. pneumoniae, S. aureus	48	Quellung	S1c
147	410901	S. pneumoniae Isolate	Nasopharyngeal Swab	S. pneumoniae, H. influenzae	1	Quellung	S1c
148	500701	S. pneumoniae Isolate	Nasopharyngeal Swab	S. pneumoniae, H. influenzae, S. aureus, M. catarrhalis	6A	Quellung	S1c
149	720801	S. pneumoniae Isolate	Nasopharyngeal Swab	S. pneumoniae, M. catarrhalis	6B	Quellung	S1c
150	350801	S. pneumoniae Isolate	Nasopharyngeal Swab	S. pneumoniae, Staph sp	6C	Quellung	S1c
151	520801	S. pneumoniae Isolate	Nasopharyngeal Swab	S. pneumoniae, H. influenzae, M. catarrhalis	6D	Quellung	S1c
152	660701	S. pneumoniae Isolate	Nasopharyngeal Swab	S. pneumoniae, H. influenzae, Staph sp	7B	Quellung	S1c
153	540701	S. pneumoniae Isolate	Nasopharyngeal Swab	S. pneumoniae	7F	Quellung	S1c
154	700801	S. pneumoniae Isolate	Nasopharyngeal Swab	S. pneumoniae, S. aureus	9L	Quellung	S1c
155	310801	S. pneumoniae Isolate	Nasopharyngeal Swab	S. pneumoniae, S. aureus, Staph sp	9V	Quellung	S1c
156	360501	S. pneumoniae Isolate	Nasopharyngeal Swab	S. pneumoniae	10A	Quellung	S1c
157	640801	S. pneumoniae Isolate	Nasopharyngeal Swab	S. pneumoniae, H. influenzae	11A	Quellung	S1c
158	380801	S. pneumoniae Isolate	Nasopharyngeal Swab	S. pneumoniae, H. influenzae, Staph sp	14	Quellung	S1c
159	540801	S. pneumoniae Isolate	Nasopharyngeal Swab	S. pneumoniae, H. influenzae, Staph sp	15A	Quellung	S1c
160	490801	S. pneumoniae Isolate	Nasopharyngeal Swab	S. pneumoniae, H. influenzae, M. catarrhalis	15C	Quellung	S1c
161	550701	S. pneumoniae Isolate	Nasopharyngeal Swab	S. pneumoniae, Staph sp, M. catarrhalis	17F	Quellung	S1c
162	020501	S. pneumoniae Isolate	Nasopharyngeal Swab	S. pneumoniae, S. aureus, M. catarrhalis	18C	Quellung	S1c
163	510701	S. pneumoniae Isolate	Nasopharyngeal Swab	S. pneumoniae, H. influenzae, M. catarrhalis	19F	Quellung	S1c
164	320801	S. pneumoniae Isolate	Nasopharyngeal Swab	S. pneumoniae, S. aureus	20	Quellung	S1c
165	530701	S. pneumoniae Isolate	Nasopharyngeal Swab	S. pneumoniae, H. influenzae, S. aureus, M. catarrhalis	23F	Quellung	S1c
166	210801	S. pneumoniae Isolate	Nasopharyngeal Swab	S. pneumoniae, Staph sp	29	Quellung	S1c
167	170801	S. pneumoniae Isolate	Nasopharyngeal Swab	S. pneumoniae	34	Quellung	S1c
168	190501	S. pneumoniae Isolate	Nasopharyngeal Swab	S. pneumoniae, Staph sp	35F	Quellung	S1c

## Sheet: NP DNA library
Serial	Sample ID	Sample type	Sample Source	Culture Growth	S. pneumoniae Serotype	Serotyping method	Gel Figure
1	5211	Extracted DNA from Sample	Nasopharyngeal Swab	S. pneumoniae	6D	Quellung	S2
2	5311	Extracted DNA from Sample	Nasopharyngeal Swab	S. pneumoniae, M. catarrhalis	35B	Quellung	S2
3	561	Extracted DNA from Sample	Nasopharyngeal Swab	Staphylococcus spp, K. pneumoniae			S2
4	6311	Extracted DNA from Sample	Nasopharyngeal Swab	S. pneumoniae	6A	Quellung	S2
5	6111	Extracted DNA from Sample	Nasopharyngeal Swab	S. pneumoniae	13	Quellung	S2
6	9011	Extracted DNA from Sample	Nasopharyngeal Swab	S. pneumoniae, S. aureus	14	Quellung	S2
7	9111	Extracted DNA from Sample	Nasopharyngeal Swab	S. pneumoniae	35A	Quellung	S2
8	25	Extracted DNA from Sample	Nasopharyngeal Swab	S. pneumoniae, S. aureus, M. catarrhalis	18C	Quellung	S2
9	10011	Extracted DNA from Sample	Nasopharyngeal Swab	M. catarrhalis			S2
10	12412	Extracted DNA from Sample	Nasopharyngeal Swab	S. pneumoniae, H. influenzae	35A	Quellung	S2
11	7512	Extracted DNA from Sample	Nasopharyngeal Swab	S. pneumoniae, H. influenzae, M. catarrhalis	10F	Quellung	S2
12	7012	Extracted DNA from Sample	Nasopharyngeal Swab	No growth			S2
13	988	Extracted DNA from Sample	Nasopharyngeal Swab	S. pneumoniae, H. influenzae, M. catarrhalis	18F	Quellung	S2
14	6812	Extracted DNA from Sample	Nasopharyngeal Swab	No growth			S2
15	6612	Extracted DNA from Sample	Nasopharyngeal Swab	S. pneumoniae	7B	Quellung	S2
16	6512	Extracted DNA from Sample	Nasopharyngeal Swab	No growth			S2
17	6412	Extracted DNA from Sample	Nasopharyngeal Swab	S. pneumoniae, Staphylococcus spp	11A	Quellung	S2
18	935	Extracted DNA from Sample	Nasopharyngeal Swab	S. pneumoniae	6A	Quellung	S2
19	6112	Extracted DNA from Sample	Nasopharyngeal Swab	No growth			S2
20	1712	Extracted DNA from Sample	Nasopharyngeal Swab	S. pneumoniae, M. catarrhalis	23F	Quellung	S2
21	669	Extracted DNA from Sample	Nasopharyngeal Swab	S. pneumoniae, H. influenzae, M. catarrhalis	23B	Quellung	S2
22	8212	Extracted DNA from Sample	Nasopharyngeal Swab	S. pneumoniae, H. influenzae	15A	Quellung	S2
23	29	Extracted DNA from Sample	Nasopharyngeal Swab	S. pneumoniae, H. influenzae, Staphylococcus spp	6A	Quellung	S2
24	3012	Extracted DNA from Sample	Nasopharyngeal Swab	S. pneumoniae, M. catarrhalis	34	Quellung	S2
25	1009	Extracted DNA from Sample	Nasopharyngeal Swab	S. pneumoniae	19F	Quellung	S2
26	969	Extracted DNA from Sample	Nasopharyngeal Swab	No growth			S2
27	939	Extracted DNA from Sample	Nasopharyngeal Swab	S. pneumoniae, H. influenzae, M. catarrhalis	13	Quellung	S2
28	549	Extracted DNA from Sample	Nasopharyngeal Swab	S. pneumoniae, H. influenzae, M. catarrhalis	23A	Quellung	S2
29	1065	Extracted DNA from Sample	Nasopharyngeal Swab	S. pneumoniae	18A	Quellung	S2
30	3811	Extracted DNA from Sample	Nasopharyngeal Swab	M. catarrhalis			S2
31	1077	Extracted DNA from Sample	Nasopharyngeal Swab	S. pneumoniae, Staphylococcus spp, Acinetobacter, M. catarrhalis	6B	Quellung	S2
32	1247	Extracted DNA from Sample	Nasopharyngeal Swab	H. influenzae, S. aureus			S2
33	1236	Extracted DNA from Sample	Nasopharyngeal Swab	No growth			S2
34	979	Extracted DNA from Sample	Nasopharyngeal Swab	S. pneumoniae, H. influenzae, M. catarrhalis	18C	Quellung	S2
35	889	Extracted DNA from Sample	Nasopharyngeal Swab	Staphylococcus spp			S2
36	879	Extracted DNA from Sample	Nasopharyngeal Swab	H. influenzae			S2
37	849	Extracted DNA from Sample	Nasopharyngeal Swab	Staphylococcus spp			S2
38	779	Extracted DNA from Sample	Nasopharyngeal Swab	S. pneumoniae, H. influenzae, M. catarrhalis	19F	Quellung	S2
39	27	Extracted DNA from Sample	Nasopharyngeal Swab	S. pneumoniae, H. influenzae, Staphylococcus spp	6A	Quellung	S2
40	689	Extracted DNA from Sample	Nasopharyngeal Swab	M. catarrhalis			S2
41	569	Extracted DNA from Sample	Nasopharyngeal Swab	S. pneumoniae, H. influenzae, E. coli, M. catarrhalis	6A	Quellung	S2
42	539	Extracted DNA from Sample	Nasopharyngeal Swab	S. pneumoniae, H. influenzae, S. aureus, M. catarrhalis	35B	Quellung	S2
43	1298	Extracted DNA from Sample	Nasopharyngeal Swab	No growth			S2
44	22	Extracted DNA from Sample	Nasopharyngeal Swab	S. pneumoniae, M. catarrhalis	18C	Quellung	S2
45	1107	Extracted DNA from Sample	Nasopharyngeal Swab	Streptococcus spp			S2
46	2011	Extracted DNA from Sample	Nasopharyngeal Swab	S. pneumoniae, H. influenzae, S. aureus	16F	Quellung	S2
47	844	Extracted DNA from Sample	Nasopharyngeal Swab	S. aureus			S2
48	4411	Extracted DNA from Sample	Nasopharyngeal Swab	S. pneumoniae, Staphylococcus spp	19B	Quellung	S2
49	984	Extracted DNA from Sample	Nasopharyngeal Swab	S. pneumoniae	18C	Quellung	S2
50	884	Extracted DNA from Sample	Nasopharyngeal Swab	S. aureus, M. catarrhalis			S2
51	4611	Extracted DNA from Sample	Nasopharyngeal Swab	S. pneumoniae, S. aureus, M. catarrhalis	29	Quellung	S2
52	774	Extracted DNA from Sample	Nasopharyngeal Swab	S. pneumoniae, H. influenzae	19F	Quellung	S2
53	154	Extracted DNA from Sample	Nasopharyngeal Swab	No growth			S2
54	200102	Extracted DNA from Sample	Nasopharyngeal Swab	S. pneumoniae	16F	Quellung	S2
55	3611	Extracted DNA from Sample	Nasopharyngeal Swab	S. aureus			S2
56	5011	Extracted DNA from Sample	Nasopharyngeal Swab	S. pneumoniae, H. influenzae	6A	Quellung	S2
57	264	Extracted DNA from Sample	Nasopharyngeal Swab	S. aureus			S2
58	2811	Extracted DNA from Sample	Nasopharyngeal Swab	S. pneumoniae, M. catarrhalis	6B	Quellung	S2
59	26	Extracted DNA from Sample	Nasopharyngeal Swab	S. pneumoniae	6A	Quellung	S2
60	4911	Extracted DNA from Sample	Nasopharyngeal Swab	S. pneumoniae, H. influenzae, M. catarrhalis	19F	Quellung	S2
61	2611	Extracted DNA from Sample	Nasopharyngeal Swab	S. pneumoniae, M. catarrhalis	29	Quellung	S2
62	4711	Extracted DNA from Sample	Nasopharyngeal Swab	No growth			S2
63	174	Extracted DNA from Sample	Nasopharyngeal Swab	S. pneumoniae, S. aureus	28A	Quellung	S2
64	31	Extracted DNA from Sample	Nasopharyngeal Swab	Staphylococcus spp			S2
65	6310	Extracted DNA from Sample	Nasopharyngeal Swab	S. pneumoniae	15A	Quellung	S2
66	7210	Extracted DNA from Sample	Nasopharyngeal Swab	S. pneumoniae, M. catarrhalis	6B	Quellung	S2
67	917	Extracted DNA from Sample	Nasopharyngeal Swab	No growth			S2
68	4011	Extracted DNA from Sample	Nasopharyngeal Swab	S. pneumoniae, S. aureus	14	Quellung	S2
69	975	Extracted DNA from Sample	Nasopharyngeal Swab	S. pneumoniae, H. influenzae, S. aureus	15F	Quellung	S2
70	785	Extracted DNA from Sample	Nasopharyngeal Swab	S. pneumoniae, H. influenzae	34	Quellung	S2
71	764	Extracted DNA from Sample	Nasopharyngeal Swab	H. influenzae, S. aureus, Acinetobacter			S2
72	344	Extracted DNA from Sample	Nasopharyngeal Swab	S. pneumoniae, S. aureus	19F	Quellung	S2
73	10412	Extracted DNA from Sample	Nasopharyngeal Swab	S. pneumoniae, H. influenzae, M. catarrhalis	6C	Quellung	S2
74	10212	Extracted DNA from Sample	Nasopharyngeal Swab	S. pneumoniae, M. catarrhalis	23F	Quellung	S2
75	11510	Extracted DNA from Sample	Nasopharyngeal Swab	S. pneumoniae, S. aureus, M. catarrhalis	19F	Quellung	S2
76	1176	Extracted DNA from Sample	Nasopharyngeal Swab	S. pneumoniae, S. aureus, M. catarrhalis	35B	Quellung	S2
77	54	Extracted DNA from Sample	Nasopharyngeal Swab	S. pneumoniae, H. influenzae, S. aureus	6C	Quellung	S2
78	7612	Extracted DNA from Sample	Nasopharyngeal Swab	S. pneumoniae	6A	Quellung	S2
79	4012	Extracted DNA from Sample	Nasopharyngeal Swab	S. pneumoniae, Staphylococcus spp	14	Quellung	S2

## Sheet: Culture-negative library
Serial	Sample ID	Sample type	Sample Source	Culture Growth	Serotyping method	Preliminary serotyping result	Serotyping by our Primers	Gel Figure
1	13295	Extracted DNA from Sample	CSF	No Growth	PCR	18	18C	Fig. 2
2	400615	Extracted DNA from Sample	CSF	No Growth	PCR	18	18C	Fig. 2
3	13433	Extracted DNA from Sample	Ascitic Fluid	No Growth	PCR	18	18A	Fig. 2
4	13506	Extracted DNA from Sample	CSF	No Growth	PCR	18	18C	Fig. 2
5	13848	Extracted DNA from Sample	CSF	No Growth	PCR	18	18C	Not shown
6	13987	Extracted DNA from Sample	CSF	No Growth	PCR	18	18C	Not shown
7	13988	Extracted DNA from Sample	CSF	No Growth	PCR	18	18C	Not shown
8	13972	Extracted DNA from Sample	CSF	No Growth	PCR	18	18C	Not shown
9	10312	Extracted DNA from Sample	CSF	No Growth	PCR	18	18C	Not shown
10	14007	Extracted DNA from Sample	CSF	No Growth	PCR	18	18C	Not shown
